# Supplementary material for: Predicting the Textural Properties of Plant-Based Meat Analogs with Machine Learning
Source: Foods. 2023 Jan 11;12(2):344. doi: 10.3390/foods12020344 (PMC9858592; doi:10.3390/foods12020344)
Supplement: Supplementary file 1 [file foods-12-00344-s001.zip]

Archive with 1 entries (1 files):
- foods-2115553-supplementary.pdf
